# Supplementary material for: Understanding the Role of the Lateral Dimensional Property of Graphene Oxide on Its Interactions with Renal Cells
Source: Molecules. 2022 Nov 17;27(22):7956. doi: 10.3390/molecules27227956 (PMC9697150; doi:10.3390/molecules27227956)
Supplement: Supplementary file 1 [file molecules-27-07956-s001.zip]

Archive with 1 entries (1 files):
- molecules-2015831-supplementary.pdf
